# Supplementary material for: Impact of Prophylactic Hydroxychloroquine on People at High Risk of COVID-19: A Systematic Review and Meta-Analysis
Source: J Clin Med. 2021 Jun 13;10(12):2609. doi: 10.3390/jcm10122609 (PMC8231762; doi:10.3390/jcm10122609)
Supplement: Supplementary file 1 [file jcm-10-02609-s001.zip]

Archive with 1 entries (1 files):
- jcm-1235010-supplementary.pdf
